# Supplementary material for: Novel Dimer Derivatives of PF-543 as Potential Antitumor Agents for the Treatment of Non-Small Cell Lung Cancer
Source: Pharmaceutics. 2022 Sep 24;14(10):2035. doi: 10.3390/pharmaceutics14102035 (PMC9611471; doi:10.3390/pharmaceutics14102035)
Supplement: Supplementary file 1 [file pharmaceutics-14-02035-s001.zip]

Archive with 1 entries (1 files):
- pharmaceutics-1884655-supplementary.pdf
